# Supplementary material for: Mind-wandering in China and the UK: evidence of cross-cultural consistency
Source: Front Psychol. 2026 Mar 3;17:1715597. doi: 10.3389/fpsyg.2026.1715597 (PMC13040363; doi:10.3389/fpsyg.2026.1715597)
Supplement: Supplementary file 1 [file Table_1.xlsx]

## Sheet: data
nationality (1British,2Chinese)	age	error	frequencyofMW	gender(1female,2male)	Rexternalsounds	Rattitudetotask	Rphysicalfeelings	Remotionstate	Crelated	CUleisureactivity	CUworkstudy	CUpersonalrelationship	CUothers	Mwith	Mwithout	Eneagtive	Epositive	Eneutral
2	20	7	1	2	1	0	0	0	4	2	0	0	0	5	1	1	0	0
2	20	3	1	2	1	2	0	0	3	2	0	0	0	3	1	1	0	0
2	39	3	1	2	2	0	0	0	1	1	2	0	1	2	1	1	0	0
2	19	3	3	1	0	2	0	0	2	1	0	1	1	3	0	1	0	0
2	19	6	5	1	3	0	0	0	0	0	0	0	1	4	1	1	0	0
2	19	6	3	1	0	0	1	1	3	2	0	1	0	3	2	1	0	0
2	20	2	2	1	1	1	1	0	2	1	0	0	3	2	0	1	0	0
2	19	3	2	1	2	1	0	0	1	2	0	1	0	2	1	0	0	1
2	28	3	2	1	1	1	0	0	5	1	2	0	0	4	2	0	0	1
2	41	3	1	1	0	0	1	0	3	0	0	1	0	4	0	0	0	1
2	44	3	1	1	1	0	0	0	2	0	0	1	1	2	0	0	0	1
2	42	2	0	2	0	0	0	0	1	0	1	0	0	1	0	0	0	1
2	24	4	2	1	1	0	3	0	4	0	1	1	0	4	0	1	0	0
2	22	6	3	1	1	0	0	4	3	0	1	1	0	6	0	1	0	0
2	28	2	0	2	2	2	0	0	2	1	0	0	0	1	0	1	0	0
2	27	3	2	1	0	2	1	0	2	1	0	2	1	4	0	1	0	0
1	54	9	0	1	1	0	0	1	7	0	0	0	0	4	0	0	0	1
1	53	1	2	1	0	1	0	0	1	0	0	1	0	2	0	0	1	0
1	33	5	1	1	2	2	1	1	4	0	2	0	0	5	0	1	0	0
1	42	7	2	1	1	1	0	0	4	1	0	2	0	5	0	0	0	1
1	22	4	1	1	5	3	4	0	2	0	0	0	0	4	0	1	0	0
1	18	8	5	1	1	3	1	1	1	2	4	1	2	3	5	0	1	0
1	27	4	1	1	1	0	1	0	0	0	0	0	0	2	0	0	0	1
1	41	6	2	1	1	1	0	0	3	0	0	1	0	4	1	0	0	1
1	20	0	1	1	0	0	1	0	0	1	2	2	1	1	0	0	0	1
1	32	5	1	1	0	1	0	1	3	0	2	1	0	3	3	0	0	0
1	23	9	3	1	0	1	1	4	5	0	0	0	2	4	1	0	0	1
1	51	4	1	1	3	2	0	0	0	0	0	2	1	4	1	0	1	0
1	39	5	3	1	2	1	0	1	4	0	1	2	0	4	1	0	1	0
1	28	2	1	1	1	0	2	2	2	0	2	1	0	1	0	0	0	0
1	19	9	1	2	1	0	0	0	5	2	0	0	0	1	4	0	0	1
1	26	3	1	1	1	0	1	0	4	0	5	0	0	1	0	0	0	1
1	25	3	2	2	1	3	3	0	4	0	2	0	1	6	0	0	0	1
2	23	2	1	2	3	0	0	0	3	1	0	0	1	3	3	1	0	0
2	27	5	3	1	1	0	0	1	4	1	0	0	0	7	1	0	0	1
2	23	6	3	1	1	0	0	0	1	0	1	1	0	6	0	1	0	0
2	27	4	3	2	0	2	0	0	3	3	1	0	0	5	1	1	0	0
2	53	6	0	1	0	1	0	1	5	2	0	1	0	5	0	0	0	0
2	26	4	1	1	0	0	0	2	3	0	0	0	1	4	0	1	0	0
2	26	3	1	1	1	1	0	0	3	0	1	0	0	3	1	1	0	0
2	18	4	1	2	1	1	1	0	4	2	0	0	1	4	1	1	0	0
2	19	5	1	2	1	1	0	0	3	4	0	0	0	4	1	0	1	0
2	19	3	1	2	0	1	0	0	2	1	1	0	0	2	1	0	0	1
2	27	4	6	2	1	0	0	0	0	1	1	4	0	4	1	1	0	0
2	31	2	0	1	0	0	0	1	3	1	1	1	0	2	0	1	0	0
2	26	5	0	1	1	0	1	0	5	2	0	1	0	3	1	1	0	0
2	27	2	1	1	1	0	1	0	0	1	1	1	0	1	0	1	0	0
2	54	5	1	2	1	1	1	0	2	0	0	0	1	4	0	1	0	0
2	31	6	4	1	0	1	0	0	4	0	0	2	1	4	1	1	0	0
